# Supplementary material for: Animal models of maternal high fat diet exposure and effects on metabolism in offspring: a meta‐regression analysis
Source: Obes Rev. 2017 Mar 30;18(6):673–86. doi: 10.1111/obr.12524 (PMC5434919; doi:10.1111/obr.12524)
Supplement: Supplementary file 7 — Supporting info item [file OBR-18-673-s001.xlsx]

## Sheet: Sheet1
BibliographyType	ISBN	Identifier	Author(s)	Title	Journal	Volume	Number	Month	Pages	Year
7		Bertino1982	Bertino, M	Effect of high fat, protein supplemented diets on maternal behavior in rats.	Physiology and Behavior	29	6		999--1005	1982
7	0379-8305	Karnik1989	Karnik, H B; Sonawane, B R; Adkins, J S; Mohla, S; H.B., Karnik; B.R., Sonawane; J.S., Adkins & S., Mohla	High dietary fat feeding during perinatal development of rats alters hepatic drug metabolism of progeny.	Developmental pharmacology and therapeutics	14	2		135--140	1989
7	0022-3166	Hausman1991	D.B., Hausman; H.M., McCloskey; R.J., Martin; Hausman, D B; McCloskey, H M & Martin, R J	Maternal dietary fat type influences the growth and fatty acid composition of newborn and weanling rats	Journal of Nutrition	121	12		1917--1923	1991
7	0031-9384	Guo1995	Guo, F; Jen, K L; F., Guo & K.-L., Catherine Jen	High-fat feeding during pregnancy and lactation affects offspring metabolism in rats	Physiology and Behavior	57	4		681--686	1995
7	0008-5472	Hilakivi-Clarke1998a	L., Hilakivi-Clarke; A., Stoica; M., Raygada; M., Martin; Hilakivi-Clarke, L; Stoica, A; Raygada, M & Martin, M B	Consumption of a high-fat diet alters estrogen receptor content, protein kinase C activity, and mammary gland morphology in virgin and pregnant mice and female offspring.	Cancer research	58	4		654--660	1998
7	0912-0009	Qing1998	Qing, Wu; Mizushima, Y; Komiya, M; Matsuo, T; Suzuki, M; Wu, Q; Mizushima, Y; Komiya, M; Matsuo, T & Suzuki, M	Body fat accumulation in the male offspring of rats fed high-fat diet.	JOURNAL OF CLINICAL BIOCHEMISTRY AND NUTRITION	25	2		71--79	1998
7	0007-1145	Ghebremeskel1999a	Ghebremeskel, K; Bitsanis, D; Koukkou, E; Lowy, C; Poston, L; Crawford, M A;	Maternal diet high in fat reduces docosahexaenoic acid in liver lipids of newborn and sucking rat pups.	British Journal of Nutrition	81	5		395--404	1999
7	0378-5866	Cabanes2000	A., Cabanes; S., De Assis; J.-A., Gustafsson; L., Hilakivi-Clarke;	Maternal high n-6 polyunsaturated fatty acid intake during pregnancy increases voluntary alcohol intake and hypothalamic estrogen receptor alpha and beta levels among female offspring	Developmental Neuroscience	22	2019-06-06		488--493	2000
10	0022-3751	P.2001	P., Ghosh; D., Bitsanis; K., Ghebremeskel; M.A., Crawford & L., Poston	Abnormal aortic fatty acid composition and small artery function in offspring of rats fed a high fat diet in pregnancy	Journal of Physiology	533	3		815--822	2001
7		Khan2003	Khan, Imran Y; Taylor, Paul D; Dekou, Vasia; Seed, Paul T; Lakasing, Lorin; Graham, Delyth; Dominiczak, Anna F; Hanson, Mark A & Poston, Lucilla	Gender-linked hypertension in offspring of lard-fed pregnant rats.	Hypertension	41	1		168--175	2003
7	0026-0495	Buckley2005	Buckley, Alexandra J; Keseru, Benjamin; Briody, Julie; Thompson, Madeline; Ozanne, Susan E; Thompson, Campbell H; A.J., Buckley; B., Keseru; J., Briody; M., Thompson; S.E., Ozanne & C.H., Thompson	Altered body composition and metabolism in the male offspring of high fat-fed rats.	Metabolism: Clinical and Experimental	54	4		500--507	2005
7	0363-6119	Cerf2005	Cerf, M E; Williams, K; Nkomo, X I; Muller, C J; Du Toit, D F; Louw, J; Wolfe-Coote, S A;	Islet cell response in the neonatal rat after exposure to a high-fat diet during pregnancy	American Journal of Physiology - Regulatory Integrative and Comparative Physiology	288	5		R1122--8	2005
7	0026-0495	Gregersen2005	Gregersen, Soren; Dyrskog, Stig Eric Underborg; Storlien, Len H; Hermansen, Kjeld; S., Gregersen; S.E., Underborg Dyrskog; L.H., Storlien & K., Hermansen	Comparison of a high saturated fat diet with a high carbohydrate diet during pregnancy and lactation: effects on insulin sensitivity in offspring of rats.	Metabolism: clinical and experimental	54	10		1316--1322	2005
7	0363-6119	I.Y.2005	I.Y., Khan; V., Dekou; G., Douglas; R., Jensen; M.A., Hanson; L., Poston; P.D., Taylor;	A high-fat diet during rat pregnancy or suckling induces cardiovascular dysfunction in adult offspring.	American journal of physiology. Regulatory, integrative and comparative physiology	288	1		R127--33	2005
7	0022-3751	J.A.2005	J.A., Armitage; L., Lakasing; P.D., Taylor; A.A., Balachandran; R.I., Jensen; V., Dekou; N., Ashton; J.R., Nyengaard; L., Poston;	Developmental programming of aortic and renal structure in offspring of rats fed fat-rich diets in pregnancy	Journal of Physiology	565	1		171--184	2005
7	0002-9513	JunLong2005	JunLong, Zhang; ChunLi, Wang; Terroni, Paul L; Cagampang, Felino R A; Hanson, Mark; Byrne, Christopher D;	High-unsaturated-fat, high-protein, and low-carbohydrate diet during pregnancy and lactation modulates hepatic lipid metabolism in female adult offspring.	American Journal of Physiology	288	1 57-1		R112--R118	2005
7		ISI:000240626200139	Cerf, M E; Williams, K; Chapman, C & Louw, J	Compromised beta-cell development and reduced glucokinase expression in weanling offspring from dams maintained on a high fat diet during gestation	DIABETOLOGIA	49	1	September	89--90	2006
10	0026-0495	Caluwaerts2007	Caluwaerts, S; Lambin, S; van Bree, R; Peeters, H; Vergote, I; Verhaeghe, J; S.,	Diet-induced obesity in gravid rats engenders early hyperadiposity in the offspring.	Metabolism: Clinical and Experimental	56	10		1431--1438	2007
7	0363-6119	J.2007	Ferezou-Viala, Jacqueline; Roy, Anne-France; Serougne, Colette; Gripois, Daniel; Parquet, Michel; Bailleux, Virginie; Gertler, Arieh; Delplanque, Bernadette; Djiane, Jean; Riottot, Michel; Taouis, Mohammed;	Long-term consequences of maternal high-fat feeding on hypothalamic leptin sensitivity and diet-induced obesity in the offspring.	American journal of physiology. Regulatory, integrative and comparative physiology	293	3		R1056--62	2007
10	0958-0670	J.A.2007	J.A., Armitage; A., Ishibashi; A.A., Balachandran; R.I., Jensen; L., Poston & P.D., Taylor	Programmed aortic dysfunction and reduced Na+,K +-ATPase activity present in first generation offspring of lard-fed rats does not persist to the second generation	Experimental physiology	92	3		583--589	2007
10	0194-911X	A.-M.2008	A.-M., Samuelsson; P.A., Matthews; M., Argenton; M.R., Christie; J.M., McConnell; E.H.J.M., Jansen; A.H., Piersma; S.E., Ozanne; D.F., Twinn; C., Remacle; A., Rowlerson; L., Poston; P.D., Taylor;	Diet-induced obesity in female mice leads to offspring hyperphagia, adiposity, hypertension, and insulin resistance: a novel murine model of developmental programming.	Hypertension	51	2		383--392	2008
10	0270-6474	G.-Q.2008	G.-Q., Chang; V., Gaysinskaya; O., Karatayev; S.F., Leibowitz;	Maternal high-fat diet and fetal programming: Increased proliferation of hypothalamic peptide-producing neurons that increase risk for overeating and obesity	Journal of Neuroscience	28	46		12107--12119	2008
7	0013-7227	Chen2008	H., Chen; D., Simar; K., Lambert; J., Mercier; M.J., Morris; Hui, Chen; Simar, David; Lambert, Karen; Mercier, Jacques; Morris, Margaret J;	Maternal and postnatal overnutrition differentially impact appetite regulators and fuel metabolism.	Endocrinology	149	11		5348--5356	2008
10	0033-3158	Naef2008	Naef, L; Srivastava, L; Gratton, A; Hendrickson, H; Owens, S M; Walker,	Maternal high fat diet during the perinatal period alters mesocorticolimbic dopamine in the adult rat offspring: reduction in the behavioral responses to repeated amphetamine administration.	Psychopharmacology	197	1		83--94	2008
7	0363-6119	A.2009c	A., Mitra; K.M., Alvers; E.M., Crump; N.E., Rowland;	Effect of high-fat diet during gestation, lactation, or postweaning on physiological and behavioral indexes in borderline hypertensive rats.	American journal of physiology. Regulatory, integrative and comparative physiology	296	1		R20--8	2009
10	1028-415X	A.K.F.2009	A.K.F., Soares; R.G.S., Guerra; M.L., De Castro; A., Amancio-Dos-Santos; R.C.A., Guedes; J.E., Cabral-Filho; J.A., Costa & M.D.C., Medeiros	Somatic and reflex development in suckling rats: Effects of mother treatment with ketogenic diet associated with lack of protein	Nutrition and Neuroscience	12	6		260--266	2009
10	0270-9139	Bruce2009	Bruce, K D; Cagampang, F R; Argenton, M; JunLong, Zhang; Ethirajan, P L; Burdge, G C; Bateman, A C; Clough, G F; Poston, L; Hanson, M A; McConnell, J M; Byrne, C D; K.D., Bruce;	Maternal high-fat feeding primes steatohepatitis in adult mice offspring, involving mitochondrial dysfunction and altered lipogenesis gene expression.	Hepatology	50	6		1796--1808	2009
7	1542-9733	ISI:000271557500004	C., Liang; M.E., Oest; M.R., Prater; Liang, Chengya; Oest, Megan E; Prater, M Renee; C., Liang; M.E., Oest & M.R., Prater	Intrauterine exposure to high saturated fat diet elevates risk of adult-onset chronic diseases in C57BL/6 mice	Birth Defects Research Part B - Developmental and Reproductive Toxicology	86	5	October	377--384	2009
7	0363-6119	C.L.2009	C.L., White; M.N., Purpera; C.D., Morrison; White, Christy L; Purpera, Megan N & Morrison, Christopher D	Maternal obesity is necessary for programming effect of high-fat diet on offspring.	American journal of physiology. Regulatory, integrative and comparative physiology	296	5		R1464--72	2009
7	1930-7381	Chen2009	Chen, Hui; Morris, Margaret J; Hui, Chen; Morris, Margaret J; H., Chen & M.J., Morris	Differential responses of orexigenic neuropeptides to fasting in offspring of obese mothers.	Obesity (Silver Spring, Md.)	17	7		1356--1362	2009
10	0013-7227	G.A.2009a	G.A., Dunn; T.L., Bale;	Maternal high-fat diet promotes body length increases and insulin insensitivity in second-generation mice	Endocrinology	150	11		4999--5009	2009
7	1932-6203	Hui2009	Hui, Chen; Simar, David; Morris, Margaret J; H., Chen; D., Simar; M.J., Morris;	Hypothalamic neuroendocrine circuitry is programmed by maternal obesity: interaction with postnatal nutritional environment.	PLoS ONE	4	7		e6259	2009
7	0363-6119	K.2009c	K., Chechi; J.J., McGuire; S.K., Cheema; Chechi, Kanta; McGuire, John J & Cheema, Sukhinder K	Developmental programming of lipid metabolism and aortic vascular function in C57BL/6 mice: A novel study suggesting an involvement of LDL-receptor	American Journal of Physiology - Regulatory Integrative and Comparative Physiology	296	4		R1029--R1040	2009
10	0031-3998	K.2009d	K., Hartil; P.M., Vuguin; M., Kruse; E., Schmuel; A., Fiallo; C., Vargas; M.J., Warner; J.L., Durand; L.A., Jelicks; M.J., Charron; Hartil, K; Vuguin, P M; Kruse, M; Schmuel, E; Fiallo, A; Vargas, C; Warner, M J; Durand, J L; Jelicks, L A & Charron, M J	Maternal substrate utilization programs the development of the metabolic syndrome in male mice exposed to high fat in utero	Pediatric research	66	4		368--373	2009
7	0363-6119	K.C.2009	K.C., Page; R.E., Malik; J.A., Ripple; E.K., Anday; Page, Kathleen C; Malik, Raleigh E; Ripple, Joshua A & Anday, Endla K	Maternal and postweaning diet interaction alters hypothalamic gene expression and modulates response to a high-fat diet in male offspring	American Journal of Physiology - Regulatory Integrative and Comparative Physiology	297	4		R1049--57	2009
10	0007-1145	Elahi2009	M.M., Elahi; F.R., Cagampang; D., Mukhtar; F.W., Anthony; S.K., Ohri; M.A., Hanson; Elahi, M M; Cagampang, F R; Mukhtar, D; Anthony, F W; Ohri, S K; Hanson, M A;	Long-term maternal high-fat feeding from weaning through pregnancy and lactation predisposes offspring to hypertension, raised plasma lipids and fatty liver in mice	British Journal of Nutrition	102	4		514--519	2009
10	0301-4800	Nakashima2009	Nakashima, Y	Exposure to dams' low-fat high-carbohydrate diet during pregnancy and lactation establishes a preference for fat by their offspring	Journal of nutritional science and vitiminology	55	6		498--505	2009
7	0012-186X	Nivoit2009	Nivoit, P; Morens, C; Van Assche, F A; Jansen, E; Poston, L; Remacle, C; Reusens, B; P., Nivoit; C., Morens; F.A., Van Assche; E., Jansen; L., Poston; C., Remacle & B., Reusens	Established diet-induced obesity in female rats leads to offspring hyperphagia, adiposity and insulin resistance.	Diabetologia	52	6		1133--1142	2009
10	0892-6638	Tozuka2009	Tozuka, Y; Wada, E; Wada, K;	Diet-induced obesity in female mice leads to peroxidized lipid accumulations and impairment of hippocampal neurogenesis during the early life of their offspring.	FASEB JOURNAL	23	6		1920--1934	2009
10	0969-9961	White2009	White, C L; Pistell, P J; Purpera, M N; Gupta, S; Fernandez-Kim, S O; Hise, T L; Keller, J N; Ingram, D K; Morrison, C D; Bruce-Keller, A J;	Effects of high fat diet on Morris maze performance, oxidative stress, and inflammation in rats: Contributions of maternal diet	Neurobiology of disease	35	1		3--13	2009
10	0195-6663	B.2010	B., Sun; R.H., Purcell; J.Q., Yan; T.H., Moran & K.L., Tamashiro	Maternal high fat diet during gestation or suckling differentially affects offspring obesity	Diabetes	54	3		677	2010
10	0002-9378	B.M.2010	B.M., Gregorio; V., Souza-Mello; J.J., Carvalho; C.A., Mandarim-De-Lacerda; M.B., Aguila;	Maternal high-fat intake predisposes nonalcoholic fatty liver disease in C57BL/6 offspring	American Journal of Obstetrics and Gynecology	203	5		495	2010
10	0018-5043	Cerf2010	Cerf, M E; Louw, J; M.E., Cerf & J., Louw	High fat programming induces glucose intolerance in weanling wistar rats	Hormone and metabolic research	42	5		307--310	2010
10	1178-6388	Chechi2010a	Chechi, K; McGuire, J J & Cheema, S K	An interaction of the pre- and post-weaning diets rich in omega-6 polyunsaturated fats alters plasma lipids, hepatic gene expression and aortic vascular reactivity in adult C57Bl/6 mice.	Nutrition and metabolism insights	3			69--78	2010
10	0013-7227	E.2010c	D'Asti, E; Hong, Long; Tremblay-Mercier, J; Grajzer, M; Cunnane, S C; di Marzo, V; Walker, C D;	Maternal dietary fat determines metabolic profile and the magnitude of endocannabinoid inhibition of the stress response in neonatal rat offspring.	Endocrinology	151	4		1685--1694	2010
7	0892-6638	E.2010f	E., Tsze; S., Li; Li, Shiying & Li, Edmund Tsze Shing	Maternal green tea extract supplementation ameliorates insulin resistance in male offspring from dams fed a high-fat diet	FASEB JOURNAL	24		April		2010
10	0013-7227	E.S.2010	E.S., Jungheim; E.L., Schoeller; K.L., Marquard; E.D., Louden; J.E., Schaffer; K.H., Moley;	Diet-induced obesity model: Abnormal oocytes and persistent growth abnormalities in the offspring	Endocrinology	151	8		4039--4046	2010
10	0303-7207	Gout2010	Gout, J; Sarafian, D; Mutel, E; Vigier, M; Rajas, F; Mithieux, G; Begeot, M; Naville, D; J.,	Metabolic and melanocortin gene expression alterations in male offspring of obese mice	Molecular and cellular endocrinology	319	2019-02-02		99--108	2010
10	0006-291X	Oben2010	Oben, J A; Patel, T; Mouralidarane, A; Samuelsson, A M; Matthews, P; Pombo, J; Morgan, M; McKee, C; Soeda, J; Novelli, M; Poston, L & Taylor, P	Maternal obesity programmes offspring development of non-alcoholic fatty pancreas disease.	Biochem biophys Res commun	394	1		24--28	2010
10	0893-133X	S.2010b	S., Bilbo; Tsang, V	Enduring consequences of maternal high fat diet for brain inflammation and behavior of male and female offspring	FASEB JOURNAL	35			S19	2010
10	0953-8194	S.2010a	S., Rajia; H., Chen; M.J., Morris; Rajia, S; Chen, H & Morris, M J	Maternal overnutrition impacts offspring adiposity and brain appetite markers-modulation by postweaning diet.	Journal of neuroendocrinology	22	8		905--914	2010
7		ISI:000285988200011	Sen, Sarbattama & Simmons, Rebecca A	Maternal Antioxidant Supplementation Prevents Adiposity in the Offspring of Western Diet-Fed Rats	DIABETES	59	12	December	3058--3065	2010
10	1930-7381	Y.2010	Y., Odaka; M., Nakano; T., Tanaka; T., Kaburagi; H., Yoshino; N., Sato-Mito; K., Sato;	The influence of a high-fat dietary environment in the fetal period on postnatal metabolic and immune function.	Obesity (Silver Spring, Md.)	18	9		1688--1694	2010
10	0018-5043	Yamaguchi2010	Yamaguchi, R; Nakagawa, Y; Liu, Y J; Fujisawa, Y; Sai, S; Nagata, E; Sano, S; Satake, E; Matsushita, R; Nakanishi, T; Chapman, K E; Seckl, J R; Ohzeki, T; R.	Effects of maternal high-fat diet on serum lipid concentration and expression of peroxisomal proliferator-activated receptors in the early life of rat offspring.	Hormone and metabolic research	42	11		821--825	2010
10	0022-3751	Zambrano2010	Zambrano, E; Martinez-Samayoa, P M; Rodriguez-Gonzalez, G L; Nathanielsz, P W;	Dietary intervention prior to pregnancy reverses metabolic programming in male offspring of obese rats.	Journal of Physiology	588	10		1791--1799	2010
7	1025-3890	A.2011e	A., Mitra; E.M., Crump; K.M., Alvers; K.L., Robertson; N.E., Rowland;	Effect of high-fat diet on stress responsiveness in borderline hypertensive rats	Stress	14	1		42--52	2011
10	1930-7381	Carmody2011	Carmody, J S; Wan, P; Accili, D; Zeltser, L M; Leibel, R L;	Respective contributions of maternal insulin resistance and diet to metabolic and hypothalamic phenotypes of progeny.	Obesity	19	3		492--499	2011
10	0143-5221	N.B.2011	N.B., Benkalfat; H., Merzouk; S., Bouanane; S.-A., Merzouk; J., Bellenger; J., Gresti; C., Tessier; M., Narce;	Altered adipose tissue metabolism in offspring of dietary obese rat dams	Clinical Science	121	2019-02-02		19--28	2011
7	1930-7381	ISI:000296603100186	N.G., Ashino; J., Cursino; G.A., Santos; L.A., Velloso; A.S., Torsoni; M.A., Torsoni; Ashino, Nicole G; Cursino, Janaina; Santos, Gustavo A; Velloso, Licio A; Torsoni, Adriana S & Torsoni, Marcio A	Obesity and Metabolic Disturbance in Male Offspring From Dams Fed High-Fat Diet During Pregnancy and Lactation	OBESITY	19	1	November	S89	2011
10	1932-6203	Couvreur2011	O., Couvreur; J., Ferezou; D., Gripois; C., Serougne; D., Crepin; A., Aubourg; A., Gertler; C.-M., Vacher; M., Taouis;	Unexpected long-term protection of adult offspring born to high-fat fed dams against obesity induced by a sucrose-rich diet	PLoS ONE	6	3		e18043	2011
7	0093-691X	O.2011b	O., Picone; P., Laigre; L., Fortun-Lamothe; C., Archilla; N., Peynot; A.A., Ponter; V., Berthelot; A.-G., Cordier; V., Duranthon; P., Chavatte-Palmer;	Hyperlipidic hypercholesterolemic diet in prepubertal rabbits affects gene expression in the embryo, restricts fetal growth and increases offspring susceptibility to obesity.	Theriogenology	75	2		287--299	2011
10	0022-3751	R.S.2011	R.S., Strakovsky; X., Zhang; D., Zhou; Y.-X., Pan; Strakovsky, R S; Zhang, X Y; Zhou, D & Pan, Y X	Gestational high fat diet programs hepatic phosphoenolpyruvate carboxykinase gene expression and histone modification in neonatal offspring rats	Journal of Physiology	589	11		2707--2717	2011
10	0022-3166	Zhang2011	Zhang, X Y; Strakovsky, R; Zhou, D; Zhang, Y K; Pan, Y X;	A maternal high-fat diet represses the expression of antioxidant defense genes and induces the cellular senescence pathway in the liver of male offspring rats.	Journal of Nutrition	141	7		1254--1259	2011
7	0305-1870	Zhang2011a	Zhang, Zhi-Yun; Zeng, Jin-Jing; Kjaergaard, Marina; Guan, Ni; Raun, Kirsten; Nilsson, Cecilia; Wang, Ming-Wei;	Effects of a maternal diet supplemented with chocolate and fructose beverage during gestation and lactation on rat dams and their offspring.	Clinical and Experimental Pharmacology and Physiology	38	9		613--622	2011
10	1661-6499	A.M.2012	A.M., Melo; R.O., Benatti; N.G., Ashino; L.M., Ignacio-Souza; J., Cursino; G.A., Santos; L.A., Velloso; A.S., Torsoni & M.A., Torsoni	Offspring from dams fed high-fat diet during pregnancy and lactation presented activation of endoplasmic reticulum stress	Metabolism: Clinical and Experimental	5	2019-05-05		202	2012
7	0028-3835	A.M.2012a	A.M., Volpato; A., Schultz; E., Magalhaes-Da-Costa; M.L.D.G., Correia; M.B., Aguila; C.A., Mandarim-De-Lacerda; Volpato, Ana Maria; Schultz, Alini; Magalhaes-da-Costa, Eduardo; Correia, Marcelo Lima de Gusmao; Aguila, Marcia Barbosa & Mandarim-de-Lacerda, Carlos Alberto	Maternal high-fat diet programs for metabolic disturbances in offspring despite leptin sensitivity.	Neuroendocrinology	96	4		272--284	2012
7		ISI:000304126500005	Akyol, Asli; McMullen, Sarah & Langley-Evans, Simon C	Glucose intolerance associated with early-life exposure to maternal cafeteria feeding is dependent upon post-weaning diet	BRITISH JOURNAL OF NUTRITION	107	7	April	964--978	2012
7	0006-8993	B.2012	B., Beck; S., Richy; Z.A., Archer; J.G., Mercer; Beck, Bernard; Richy, Sebastien; Archer, Zoe A & Mercer, Julian G	Early and persistent up-regulation of hypothalamic orexigenic peptides in rat offspring born to dams fed a high-carbohydrate supplement during gestation.	Brain Research	1477			10--18	2012
7		ISI:000209173000220	Beck, Bernard; Richy, Sebastien; Archer, Zoe A & Mercer, Julian G	Ingestion of carbohydrate-rich supplements during gestation programs insulin and leptin resistance but not body weight gain in adult rat offspring	FRONTIERS IN PHYSIOLOGY	3				2012
10	2090-0724	Beltrand2012	Beltrand, J; Sloboda, D M; Connor, K L; Truong, M & Vickers, M H	The effect of neonatal leptin antagonism in male rat offspring is dependent upon the interaction between prior maternal nutritional status and post-weaning diet.	Journal of Nutrition and Metabolism	2012			Article--296935	2012
7		C.2012	C., Torrens; P., Ethirajan; K.D., Bruce; F.R.A., Cagampang; R.C.M., Siow; M.A., Hanson; C.D., Byrne; G.E., Mann; G.F., Clough;	Interaction between Maternal and Offspring Diet to Impair Vascular Function and Oxidative Balance in High Fat Fed Male Mice	PLoS ONE	7	12		e50671	2012
7	0953-8194	Chen2012	Chen, H; Simar, D; Ting, J H Y; Erkelens, J R S; Morris, M J;	Leucine Improves Glucose and Lipid Status in Offspring from Obese Dams, Dependent on Diet Type, but not Caloric Intake	Journal of neuroendocrinology	24	10		1356--1364	2012
7	0022-3751	Connor2012	Connor, K L; Vickers, M H; Beltrand, J; Meaney, M J; Sloboda, D M;	Nature, nurture or nutrition? Impact of maternal nutrition on maternal care, offspring development and reproductive function	Journal of Physiology	590	9		2167--2180	2012
7	0939-4753	D.2012d	D., Simar; H., Chen; K., Lambert; J., Mercier; M.J., Morris;	Interaction between maternal obesity and post-natal over-nutrition on skeletal muscle metabolism.	Nutrition, metabolism, and cardiovascular diseases : NMCD	22	3		269--276	2012
7	0307-0565	Fak2012	Fak, F; Karlsson, C L J; Ahrne, S; Molin, G; Westrom, B; F.,	Effects of a high-fat diet during pregnancy and lactation are modulated by E. coli in rat offspring	International journal of obesity	36	5		744--751	2012
7	0022-3751	Franco2012	Franco, J G; Fernandes, T P; Rocha, C P D; Calvino, C; Pazos-Moura, C C; Lisboa, P C; Moura, E G; Trevenzoli, I H; J.G., Franco; T.P., Fernandes; C.P.D., Rocha; C., Calvino; C.C., Pazos-Moura; P.C., Lisboa; E.G., Moura & I.H., Trevenzoli	Maternal high-fat diet induces obesity and adrenal and thyroid dysfunction in male rat offspring at weaning.	Journal of Physiology	590	Pt 21		5503--5518	2012
10	2190-1678	G.2012c	G., Tuohetimulati; T., Uchida; Y., Toyofuku; H., Abe; Y., Fujitani; T., Hirose; S., Takeda & H., Watada	Effect of maternal high-fat diet on pancreatic beta cells of the offspring	DIABETOLOGIA	3	4		217--223	2012
7	0363-6127	Jackson2012	Jackson, Colette M; Alexander, Barbara T; Roach, Lauren; Haggerty, Deani; Marbury, David C; Hutchens, Zachary M; Flynn, Elizabeth R; Maric-Bilkan, Christine;	Exposure to maternal overnutrition and a high-fat diet during early postnatal development increases susceptibility to renal and metabolic injury later in life	American Journal of Physiology - Renal Physiology	302	6		F774--F783	2012
7	0031-9384	M.E.2012	M.E., Bocarsly; J.R., Barson; J.M., Hauca; B.G., Hoebel; S.F., Leibowitz; N.M., Avena;	Effects of perinatal exposure to palatable diets on body weight and sensitivity to drugs of abuse in rats	Physiology and Behavior	107	4		568--575	2012
7	0955-2863	N.G.2012	N.G., Ashino; K.N., Saito; F.D., Souza; F.S., Nakutz; E.A., Roman; L.A., Velloso; A.S., Torsoni; M.A., Torsoni;	Maternal high-fat feeding through pregnancy and lactation predisposes mouse offspring to molecular insulin resistance and fatty liver.	The Journal of nutritional biochemistry	23	4		341--348	2012
10	1661-6499	R.O.2012	R.O., Benatti; A.M., Melo; N.G., Ashino; L.M., Ignacio-Souza; L.A., Velloso; M.A., Torsoni & A.S., Torsoni	Maternal consumption of high-fat diet during pregnancy and lactation leads to modulation of microRNA expression related to lipid metabolism	British Journal of Nutrition	5	2019-05-05		274	2012
7	0012-1797	Sun2012	Sun, Bo; Purcell, Ryan H; Terrillion, Chantelle E; Yan, Jianqun; Moran, Timothy H; Tamashiro, Kellie L K; Bo, Sun; Purcell, Ryan H; Terrillion, Chantelle E; JianQun, Yan; Moran, Timothy H; Tamashiro, Kellie L K; B.,	Maternal high-fat diet during gestation or suckling differentially affects offspring leptin sensitivity and obesity.	Diabetes	61	11		2833--2841	2012
7	0952-5041	Yang2012	Yang, Ke-feng; Cai, Wei; Xu, Jia-li; Shi, Wen; KeFeng, Yang; Wei, Cai; JiaLi, Xu; Wen, Shi; K., Yang; W., Cai; J., Xu & W., Shi	Maternal high-fat diet programs Wnt genes through histone modification in the liver of neonatal rats.	Journal of Molecular Endocrinology	49	2		107--114	2012
7	0307-0565	A.2013g	A., Khalyfa; A., Carreras; F., Hakim; J.M., Cunningham; Y., Wang; D., Gozal;	Effects of late gestational high-fat diet on body weight, metabolic regulation and adipokine expression in offspring	International journal of obesity (2005)	37	11		1481--1489	2013
7	0955-2863	ISI:000312479700002	A.L., Burgueno; R., Cabrerizo; N., Gonzales Mansilla; S., Sookoian; C.J., Pirola; Burgueno, Adriana Laura; Cabrerizo, Romina; Gonzales Mansilla, Noelia; Sookoian, Silvia; Pirola, Carlos Jose; Laura Burgueno, Adriana; Cabrerizo, Romina; Gonzales Mansilla, Noelia; Sookoian, Silvia & Jose Pirola, Carlos	Maternal high-fat intake during pregnancy programs metabolic-syndrome-related phenotypes through liver mitochondrial DNA copy number and transcriptional activity of liver PPARGC1A	JOURNAL OF NUTRITIONAL BIOCHEMISTRY	24	1	January	6--13	2013
7	1946-6234	B.E.2013a	B.E., Grayson; K.M., Schneider; S.C., Woods; R.J., Seeley; Grayson, Bernadette E; Schneider, Katarina M; Woods, Stephen C & Seeley, Randy J	Improved rodent maternal metabolism but reduced intrauterine growth after vertical sleeve gastrectomy	Science Translational Medicine	5	199		199ra112	2013
7	0013-7227	Bahari2013	Bahari, Hasnah; Caruso, Vanni; Morris, Margaret J; H., Bahari; V., Caruso & M.J., Morris	Late-onset exercise in female rat offspring ameliorates the detrimental metabolic impact of maternal obesity.	Endocrinology	154	10		3610--3621	2013
7		Bringhenti2013	Bringhenti, Isabele; Moraes-Teixeira, Jessica Andrade; Cunha, Michelle Rabello; Ornellas, Fernanda; Mandarim-de-Lacerda, Carlos Alberto; Aguila, Marcia Barbosa; I., Bringhenti; J.A., Moraes-Teixeira; M.R., Cunha; F., Ornellas; C.A., Mandarim-de-Lacerda & M.B., Aguila	Maternal obesity during the preconception and early life periods alters pancreatic development in early and adult life in male mouse offspring.	PLoS ONE	8	1		e55711	2013
7		ISI:000325789600008	Buescher, Jessica L; Musselman, Laura P; Wilson, Christina A; Lang, Tieming; Keleher, Madeline; Baranski, Thomas J & Duncan, Jennifer G	Evidence for transgenerational metabolic programming in Drosophila	DISEASE MODELS \& MECHANISMS	6	5	September	1123--1132	2013
7	0736-5748	C.T.2013	C.T., Giriko; C.A., Andreoli; L.V., Mennitti; L.F., Hosoume; T.D.S., Souto; A.V.D., Silva; C., Mendes-da-Silva;	Delayed physical and neurobehavioral development and increased aggressive and depression-like behaviors in the rat offspring of dams fed a high-fat diet	International Journal of Developmental Neuroscience	31	8		731--739	2013
7	0953-8194	Caruso2013	Caruso, V; Bahari, H; Morris, M J; V., Caruso; H., Bahari; M.J., Morris; Caruso, V; Bahari, H & Morris, M J	The beneficial effects of early short-term exercise in the offspring of obese mothers are accompanied by alterations in the hypothalamic gene expression of appetite egulators and FTO (fat mass and obesity associated) gene.	Journal of Neuroendocrinology	25	8		742--752	2013
7	1661-6596	Cordero2013	Cordero, Paul; Milagro, Fermin I; Campion, Javier; Martinez, J Alfredo; P., Cordero; F.I., Milagro; J., Campion & J.A., Martinez	Maternal methyl donors supplementation during lactation prevents the hyperhomocysteinemia induced by a high-fat-sucrose intake by dams.	International journal of molecular sciences	14	12		24422--24437	2013
7		D.C.2013	D.C., Magliano; T.C.L., Bargut; S.N., de Carvalho; M.B., Aguila; C.A., Mandarim-de-Lacerda; V., Souza-Mello;	Peroxisome Proliferator-Activated Receptors-Alpha and Gamma Are Targets to Treat Offspring from Maternal Diet-Induced Obesity in Mice	PLoS ONE	8	5		e64258	2013
7	0024-3205	F.2013f	F., Ornellas; V.S., Mello; C.A., Mandarim-De-Lacerda; M.B., Aguila; Ornellas, Fernanda; Mello, Vanessa Souza; Mandarim-de-Lacerda, Carlos A & Aguila, Marcia B	Sexual dimorphism in fat distribution and metabolic profile in mice offspring from diet-induced obese mothers	Life Sciences	93	2018-12-02		454--463	2013
7	0307-0565	Fan2013	Fan, L; Lindsley, S R; Comstock, S M; Takahashi, D L; Evans, A E; He, G-W W; Thornburg, K L; Grove, K L; L., Fan; S.R., Lindsley; S.M., Comstock; D.L., Takahashi; A.E., Evans; G.-W., He; K.L., Thornburg; K.L., Grove;	Maternal high-fat diet impacts endothelial function in nonhuman primate offspring	International Journal of Obesity	37	2		254--262	2013
7	0363-6119	Flynn2013	Flynn, Elizabeth R; Alexander, Barbara T; Lee, Jonathan; Hutchens, Zachary M Jr; Maric-Bilkan, Christine; E.R., Flynn; B.T., Alexander; J., Lee; Z.M., Hutchens Jr. & C., Maric-Bilkan	High-fat/fructose feeding during prenatal and postnatal development in female rats increases susceptibility to renal and metabolic injury later in life.	American Journal of Physiology - Regulatory Integrative and Comparative Physiology	304	4		R278--85	2013
7		Gregorio2013	Gregorio, Bianca Martins; Souza-Mello, Vanessa; Mandarim-de-Lacerda, Carlos Alberto & Aguila, Marcia Barbosa	Maternal high-fat diet is associated with altered pancreatic remodelling in mice offspring.	European journal of nutrition	52	2		759--769	2013
7	0002-9378	Guberman2013	Guberman, Cristiane; Jellyman, Juanita K; Han, Guang; Ross, Michael G; Desai, Mina;	Maternal high-fat diet programs rat offspring hypertension and activates the adipose renin-angiotensin system.	American Journal of Obstetrics and Gynecology	209	3		262.e1--8	2013
10	2040-1744	Gugusheff2013	Gugusheff, J R; Vithayathil, M; Ong, Z Y & Muhlhausler, B S	The effects of prenatal exposure to a 'junk food' diet on offspring food preferences and fat deposition can be mitigated by improved nutrition during lactation.	Journal of developmental origins of health and disease	4	5		348--357	2013
10	2162-3945	H.2013e	H., MacKay; R., Khazall; Z.R., Patterson; M., Wellman & A., Abizaid	Rats perinatally exposed to food restriction and high-fat diet show differences in adipose tissue gene expression under chronic caloric restriction	Adipocyte	2	4		237--245	2013
10	2090-0724	Howie2013	Howie, G J; Sloboda, D M; Reynolds, C M & Vickers, M H	Timing of maternal exposure to a high fat diet and development of obesity and hyperinsulinemia in male rat offspring: same metabolic phenotype, different developmental pathways?	Journal of Nutrition and Metabolism	2013			Article--517384	2013
10	1081-1206	I.A.2013	I.A., Myles; N.M., Fontecella; B.M., Janelsins; P.J., Vithayathil; J.A., Segre & S.K., Datta	Parental dietary fat intake alters offspring microbiome and immunity	Journal of Immunology	111	5 SUPPL. 1		A9--A10	2013
7	0013-7227	King2013a	King, Vicky; Dakin, Rachel S; Liu, Lincoln; Hadoke, Patrick W F; Walker, Brian R; Seckl, Jonathan R; Norman, Jane E; Drake, Amanda J;	Maternal obesity has little effect on the immediate offspring but impacts on the next generation	Endocrinology	154	7		2514--2524	2013
7	0013-7227	Kruse2013	Kruse, Michael; Seki, Yoshinori; Vuguin, Patricia M; Du, Xiu Quan; Fiallo, Ariana; Glenn, Alan S; Singer, Stephan; Breuhahn, Kai; Katz, Ellen B; Charron,	High-fat intake during pregnancy and lactation exacerbates high-fat diet-induced complications in male offspring in mice	Endocrinology	154	10		3565--3576	2013
7		M.2013a	M., Muller Mischke; M.G.M., Pruis; M.V., Boekschoten; A.K., Groen; A.R., Fitri; B.J.M., Van De Heijning; H.J., Verkade; M.,	Maternal Western-style high fat diet induces sex-specific physiological and molecular changes in two-week-old mouse offspring.	PloS one	8	11		e78623	2013
7		M.J.2013	M.J., Devlin; C., Grasemann; A.M., Cloutier; L., Louis; C., Alm; M.R., Palmert; M.L., Bouxsein;	Maternal perinatal diet induces developmental programming of bone architecture	The Journal of endocrinology	217	1		69--81	2013
7		Miotto2013	Miotto, Paula M; Castelli, Laura M; Amoye, Foyinsola; LeBlanc, Paul J; Peters, Sandra J; Roy, Brian D & Ward, Wendy E	Maternal high fat feeding does not have long-lasting effects on body composition and bone health in female and male Wistar rat offspring at young adulthood.	Molecules (Basel, Switzerland)	18	12		15094--15109	2013
7		Mouralidarane2013	Mouralidarane, Angelina; Soeda, Junpei; Visconti-Pugmire, Clara; Samuelsson, Anne-Maj; Pombo, Joaquim; Maragkoudaki, Xanthi; Butt, Adil; Saraswati, Ruma; Novelli, Marco; Fusai, Guiseppe; Poston, Lucilla; Taylor, Paul D & Oben, Jude A	Maternal obesity programs offspring nonalcoholic fatty liver disease by innate immune dysfunction in mice.	Hepatology (Baltimore, Md.)	58	1		128--138	2013
7	0955-2863	Pantaleao2013	Pantaleao, Lucas C; Teodoro, Gabriela F R; Torres-Leal, Francisco L; Vianna, Daiana; de Paula, Tatyana D; de Matos-Neto, Emidio M; Trindade, Michele C C; Rogero, Marcelo M; Bueno, Carlos R Jr; Tirapegui, Julio; L.C.,	Maternal postnatal high-fat diet, rather than gestational diet, affects morphology and mTOR pathway in skeletal muscle of weaning rat	The Journal of nutritional biochemistry	24	7		1340--1348	2013
7	0939-4753	S.2013o	S., Rajia; H., Chen; M.J., Morris; Rajia, S; Chen, H & Morris, M J	Voluntary post weaning exercise restores metabolic homeostasis in offspring of obese rats	Nutrition, metabolism, and cardiovascular diseases : NMCD	23	6		574--581	2013
7	0022-2828	S.2013q	S., Turdi; W., Ge; N., Hu; K.M., Bradley; X., Wang; J., Ren; Turdi, Subat; Ge, Wei; Hu, Nan; Bradley, Katherine M; Wang, Xiaoming & Ren, Jun	Interaction between maternal and postnatal high fat diet leads to a greater risk of myocardial dysfunction in offspring via enhanced lipotoxicity, IRS-1 serine phosphorylation and mitochondrial defects	Journal of molecular and cellular cardiology	55	1		117--129	2013
10	2212-8778	S.M.2013b	S.M., Comstock; L.D., Pound; J.M., Bishop; D.L., Takahashi; A.M., Kostrba; M.S., Smith & K.L., Grove	High-fat diet consumption during pregnancy and the early post-natal period leads to decreased alpha cell plasticity in the nonhuman primate	Molecular metabolism	2	1		10--22	2013
7		ISI:000346774000014	Samuelsson, Anne-Maj; Matthews, Phillippa A; Jansen, Eugene; Taylor, Paul D & Poston, Lucilla	Sucrose feeding in mouse pregnancy leads to hypertension, and sex-linked obesity and insulin resistance in female offspring	FRONTIERS IN PHYSIOLOGY	4				2013
7	0306-4522	Sasaki2013	Sasaki, A; de Vega, W C; St-Cyr, S; Pan, P; McGowan, P O;	Perinatal high fat diet alters glucocorticoid signaling and anxiety behavior in adulthood.	Neuroscience	240			1--12	2013
7	0363-6119	Sun2013	Sun, Bo; Liang, Nu-Chu C; Ewald, Erin R; Purcell, Ryan H; Boersma, Gretha J; Yan, Jianqun; Moran, Timothy H; Tamashiro, Kellie L K;	Early postweaning exercise improves central leptin sensitivity in offspring of rat dams fed high-fat diet during pregnancy and lactation.	American Journal of Physiology - Regulatory Integrative and Comparative Physiology	305	9		R1076--R1084	2013
10		T.2013f	T., Wu; S., Deng; W.-G., Li; Y., Yu; F., Li & M., Mao	Maternal obesity caused by overnutrition exposure leads to reversal learning deficits and striatal disturbance in rats	PLoS ONE	8	11			2013
10	0892-6638	A.2014a	A., Marco; T., Kisliouk; T., Tabachnik; N., Meiri; A., Weller;	Overweight and CpG methylation of the Pomc promoter in offspring of high-fat-diet-fed dams are not reprogrammed" by regular chow diet in rats"	Diabetes	28	9		4148--4157	2014
10	0007-1145	A.B.2014	A.B., Mucellini; J.F., Goularte; A.C., De Araujo Da Cunha; R.C., Caceres; C., Noschang; C., Da Silva Benetti; P.P., Silveira & G.L., Sanvitto	Effects of exposure to a cafeteria diet during gestation and after weaning on the metabolism and body weight of adult male offspring in rats	BRITISH JOURNAL OF NUTRITION	111	8		1499--1506	2014
7	0013-7227	B.2014	B., Sun; L., Song; K.L., Tamashiro; T.H., Moran; J., Yan; Sun, Bo; Song, Lin; Tamashiro, Kellie L K; Moran, Timothy H; Yan, Jianqun; Bo, Sun; Lin, Song; Tamashiro, Kellie L K; Moran, Timothy H; JianQun, Yan; B., Sun; L., Song; K.L.K., Tamashiro; T.H., Moran; J., Yan; K.L., Tamashiro; T.H., Moran & J., Yan	Large litter rearing improves leptin sensitivity and hypothalamic appetite markers in offspring of rat dams fed high-fat diet during pregnancy and lactation	Endocrinology	155	9		3421--3433	2014
7		ISI:000340905000001	Bellisario, Veronica; Berry, Alessandra; Capoccia, Sara; Raggi, Carla; Panetta, Pamela; Branchi, Igor; Piccaro, Giovanni; Giorgio, Marco; Pelicci, Pier G & Cirulli, Francesca	Gender-dependent resiliency to stressful and metabolic challenges following prenatal exposure to high-fat diet in the p66(Shc-/-) mouse	FRONTIERS IN BEHAVIORAL NEUROSCIENCE	8		August		2014
7	0007-1145	Benatti2014	Benatti, R O; Melo, A M; Borges, F O; Ignacio-Souza, L M; Simino, L A P; Milanski, M; Velloso, L A; Torsoni, M A; Torsoni, A S;	Maternal high-fat diet consumption modulates hepatic lipid metabolism and microRNA-122 (miR-122) and microRNA-370 (miR-370) expression in offspring	British Journal of Nutrition	111	12		2112--2122	2014
7	0004-282X	C.2014c	C., Mendes-da-Silva; C.A., Giriko; L.V., Mennitti; L.F., Hosoume; T.S., Souto; A.V., da Silva;	Maternal high-fat diet during pregnancy or lactation changes the somatic and neurological development of the offspring.	Arquivos de neuro-psiquiatria	72	2		136--144	2014
7	0022-3042	Chen2014	Chen, Hui; Simar, David; Morris, Margaret J;	Maternal obesity impairs brain glucose metabolism and neural response to hyperglycemia in male rat offspring.	Journal of neurochemistry	129	2		297--303	2014
10	2040-1744	Cordero2014	Cordero, P; Milagro, F I; Campion, J & Martinez, J A	Supplementation with methyl donors during lactation to high-fat-sucrose-fed dams protects offspring against liver fat accumulation when consuming an obesogenic diet.	Journal of developmental origins of health and disease	5	5		385--394	2014
7		D.2014	D., Serre; Cannon, Matthew V; Buchner, David A; Hester, James; Miller, Hadley; Sehayek, Ephraim; Nadeau, Joseph H & Serre, David	Maternal nutrition induces pervasive gene expression changes but no detectable DNA methylation differences in the liver of adult offspring.	PloS one	9	3		e90335	2014
10	2212-8778	D.S.2014	D.S., Fernandez-Twinn; M.Z., Alfaradhi; M.S., Martin-Gronert; D.E., Duque-Guimaraes; A., Piekarz; D., Ferland-McCollough; M., Bushell & S.E., Ozanne	Downregulation of IRS-1 in adipose tissue of offspring of obese mice is programmed cell-autonomously through post-transcriptional mechanisms	Molecular metabolism	3	3		325--333	2014
10	0271-5317	E.J.2014	E.J., Arentson-Lantz; K.K., Buhman; K., Ajuwon & S.S., Donkin	Excess pregnancy weight gain leads to early indications of metabolic syndrome in a swine model of fetal programming	Nutrition research	34	3		241--249	2014
7	0955-2863	F.2014a	F., de Oliveira Andrade; C.C., Fontelles; M.P., Rosim; T.F., de Oliveira; A.P., de Melo Loureiro; J., Mancini-Filho; M.M., Rogero; F.S., Moreno; S., de Assis; L.F., Barbisan; L., Hilakivi-Clarke; T.P., Ong; Andrade,	Exposure to lard-based high-fat diet during fetal and lactation periods modifies breast cancer susceptibility in adulthood in rats.	Journal of Nutritional Biochemistry	25	6		613--622	2014
10	1472-6793	Fainberg2014	Fainberg, H P; Almond, K L; DongFang, Li; Rauch, C; Bikker, P; Symonds, M E & Mostyn, A	Impact of maternal dietary fat supplementation during gestation upon skeletal muscle in neonatal pigs.	BMC Physiology	14	6			2014
7		ISI:000345347000011	Ferro Cavalcante, Taisy Cinthia; da Silva, Amanda Alves; Alheiros Lira, Maria Claudia; do Amaral Almeida, Larissa Cavalcanti; Marques, Ana Patricia Jaques & do Nascimento, Elizabeth	Early exposure of dams to a westernized diet has long-term consequences on food intake and physiometabolic homeostasis of the rat offspring	INTERNATIONAL JOURNAL OF FOOD SCIENCES AND NUTRITION	65	8	December	989--993	2014
7	0012-186X	H.2014a	H., Chen; D., Simar; K., Pegg; S., Saad; C., Palmer; M.J., Morris;	Exendin-4 is effective against metabolic disorders induced by intrauterine and postnatal overnutrition in rodents	Diabetologia	57	3		614--622	2014
7	0300-5577	H.2014f	H., Hori; M., Uchiyama Umezawa; M., Uchiyama Umezawa; R., Niki; S., Yanagita; K., Takeda;	Effect of high-fat diet prior to pregnancy on hepatic gene expression and histology in mouse offspring.	Journal of Perinatal Medicine	42	1		83--91	2014
10	0013-7227	H.L.2014	H.L., Blackmore; Y., Niu; D.S., Fernandez-Twinn; J.L., Tarry-Adkins; D.A., Giussani; S.E., Ozanne;	Maternal diet-induced obesity programs cardiovascular dysfunction in adult male mouse offspring independent of current body weight.	Endocrinology	155	10		3970--3980	2014
7		Hellgren2014	Hellgren, Lars I; Jensen, Runa I; Waterstradt, Michelle S G; Quistorff, Bjorn & Lauritzen, Lotte	Acute and perinatal programming effects of a fat-rich diet on rat muscle mitochondrial function and hepatic lipid accumulation.	Acta obstetricia et gynecologica Scandinavica	93	11		1170--1180	2014
7		ISI:000336117300037	Jacobs, Silvana; Teixeira, Deborah S; Guilherme, Christiane; da Rocha, Claudio F K; Aranda, Bruno C C; Reis, Adolfo R; de Souza, Marcelo A; Franci, Celso R & Sanvitto, Gilberto L	The impact of maternal consumption of cafeteria diet on reproductive function in the offspring	PHYSIOLOGY & BEHAVIOR	129		April	280--286	2014
7	1661-6596	Jia2014	Jia, Zheng; XinHua, Xiao; Qian, Zhang; Miao, Yu; JianPing, Xu; ZhiXin, Wang;	Maternal high-fat diet modulates hepatic glucose, lipid homeostasis and gene expression in the PPAR pathway in the early life of offspring.	International Journal of Molecular Sciences	15	9		14967--14983	2014
7		K.J.2014a	K.J., Pearson; K.M., Platt; R.J., Charnigo; K.J., Pearson; Platt, K M; Charnigo, R J; Pearson, K J; K.J., Pearson; K.M., Platt; R.J., Charnigo; K.J., Pearson; Platt, K M; Charnigo, R J & Pearson, K J	Adult offspring of high-fat diet-fed dams can have normal glucose tolerance and body composition.	Journal of developmental origins of health and disease	5	3		229--239	2014
7	1748-1708	Kjaergaard2014	Kjaergaard, M; Nilsson, C; Rosendal, A; Nielsen, M O; Raun, K; M., Kjaergaard; C., Nilsson; A., Rosendal; M.O., Nielsen & K., Raun	Maternal chocolate and sucrose soft drink intake induces hepatic steatosis in rat offspring associated with altered lipid gene expression profile.	Acta physiologica (Oxford, England)	210	1		142--153	2014
7	0013-7227	L.2014d	L., Dearden; N., Balthasar; Dearden, Laura & Balthasar, Nina	Sexual dimorphism in offspring glucose-sensitive hypothalamic gene expression and physiological responses to maternal high-fat diet feeding	Endocrinology	155	6		2144--2154	2014
10	0001-6349	L.I.2014	L.I., Hellgren; R.I., Jensen; M.S.G., Waterstradt; B., Quistorff & L., Lauritzen	Acute and perinatal programming effects of a fat-rich diet on rat muscle mitochondrial function and hepatic lipid accumulation	Acta obstetricia et gynecologica Scandinavica	93	11		1170--1180	2014
10	0012-1797	Laker2014	Laker, R C; Lillard, T S; Okutsu, M; Zhang, M; Hoehn, K L; Connelly, J J & Yan, Z	Exercise prevents maternal high-fat diet-induced hypermethylation of the Pgc-1 alpha gene and age-dependent metabolic dysfunction in the offspring.	DIABETES	63	5		1605--1611	2014
7	0022-3166	Latouche2014	Latouche, Celine; Heywood, Sarah E; Henry, Sarah L; Ziemann, Mark; Lazarus, Ross; El-Osta, Assam; Armitage, James A;	Maternal overnutrition programs changes in the expression of skeletal muscle genes that are associated with insulin resistance and defects of oxidative phosphorylation in adult male rat offspring	Journal of Nutrition	144	3		237--244	2014
7	0002-9378	M.2014	M., Desai; J.K., Jellyman; G., Han; M., Beall; R.H., Lane; M.G., Ross;	Maternal obesity and high-fat diet program offspring metabolic syndrome	American Journal of Obstetrics and Gynecology	211	3		237	2014
7	0925-4439	M.2014e	M., Dahlhoff; S., Pfister; A., Blutke; J., Rozman; M., Klingenspor; M.J., Deutsch; B., Rathkolb; B., Fink; M., Gimpfl; M., Hrabe de Angelis; A.A., Roscher; E., Wolf; R., Ensenauer;	Peri-conceptional obesogenic exposure induces sex-specific programming of disease susceptibilities in adult mouse offspring.	Biochimica et biophysica acta	1842	2		304--317	2014
7		Masuyama2014	Masuyama, Hisashi; Hiramatsu, Yuji; Y., Hiramatsu;	Additive effects of maternal high fat diet during lactation on mouse offspring.	PloS one	9	3		e92805	2014
7	0026-0495	Melo2014	Melo, Arine M; Benatti, Rafaela O; Ignacio-Souza, Leticia M; Okino, Caroline; Torsoni, Adriana S; Milanski, Marciane; Velloso, Licio A; Torsoni, Marcio Alberto;	Hypothalamic endoplasmic reticulum stress and insulin resistance in offspring of mice dams fed high-fat diet during pregnancy and lactation	Metabolism: Clinical and Experimental	63	5		682--692	2014
10	1710-6222	P.2014f	P., Troy; F., Mario; C., Kristyn; M., Brittany; K., Julianne; A., Michel & D., Vernon	Maternal gestational diabetes mellitus increases the susceptibility of young rat offspring to hepatic steatosis and insulin resistance	Journal of Physiology	21	2		e286	2014
10		R.2014	R., Carter; A., Mouralidarane; J., Soeda; S., Ray; J., Pombo; R., Saraswati; M., Novelli; G., Fusai; F., Rappa; C., Saracino; V., Pazienza; L., Poston; P.D., Taylor; M., Vinciguerra & J.A., Oben	Non-alcoholic fatty pancreas disease pathogenesis: A role for developmental programming and altered circadian rhythms	Non-Alcoholic Fatty Pancreas Disease Pathogenesis: A Role for Developmental Programming and Altered Circadian Rhythms	9	3			2014
10	1530-6860	R.2014a	R., MacPherson; L., Castelli; P., Miotto; S., Frendo-Cumbo; A., Milburn; B., Roy; P., LeBlanc; W., Ward & S., Peters	A maternal high fat diet has long-lasting effects on skeletal muscle lipid and PLIN protein content in rat offspring at young adulthood	Lipids	28	1 SUPPL. 1			2014
7	0306-4522	Sasaki2014	Sasaki, A; de Vega, W; Sivanathan, S; St-Cyr, S; McGowan, P O;	Maternal high-fat diet alters anxiety behavior and glucocorticoid signaling in adolescent offspring.	Neuroscience	272			92--101	2014
7	0092-8674	Vogt2014	Vogt, Merly C; Paeger, Lars; Hess, Simon; Steculorum, Sophie M; Awazawa, Motoharu; Hampel, Brigitte; Neupert, Susanne; Nicholls, Hayley T; Mauer, Jan; Hausen, A Christine; Predel, Reinhard; Kloppenburg, Peter; Horvath, Tamas L; Bruning, Jens C;	Neonatal insulin action impairs hypothalamic neurocircuit formation in response to maternal high-fat feeding.	Cell	156	3		495--509	2014
7	0307-0565	Y.2014a	Y., Ding; S., Liu; L., Zhang Zheng; H., Xiao; J., Li; H., Chen; R.B., Petersen; K., Huang; L., Zhang Zheng;	DNA hypomethylation of inflammation-associated genes in adipose tissue of female mice after multigenerational high fat diet feeding	International journal of obesity	38	2		198--204	2014
7	0015-0282	Ying2014	Ying, Cheong; Sadek, Khaled H; Bruce, Kimberley D; Macklon, Nick; Cagampang, Felino R;	Diet-induced maternal obesity alters ovarian morphology and gene expression in the adult mouse offspring.	Fertility and Sterility	102	3		899--907	2014
7	0193-1849	Yokomizo2014	Yokomizo, Hisashi; Inoguchi, Toyoshi; Sonoda, Noriyuki; Sakaki, Yuka; Maeda, Yasutaka; Inoue, Tomoaki; Hirata, Eiichi; Takei, Ryoko; Ikeda, Noriko; Fujii, Masakazu; Fukuda, Kei; Sasaki, Hiroyuki; Takayanagi, Ryoichi;	Maternal high-fat diet induces insulin resistance and deterioration of pancreatic beta-cell function in adult offspring with sex differences in mice.	American journal of physiology. Endocrinology and metabolism	306	10		E1163--E1175	2014
10	0306-4530	A.L.2015a	A.L., Lepinay; T., Larrieu; C., Joffre; N., Acar; I., Garate; N., Castanon; G., Ferreira; B., Langelier; P., Guesnet; L., Bretillon; P., Parnet; S., Laye; M., Darnaudery;	Perinatal high-fat diet increases hippocampal vulnerability to the adverse effects of subsequent high-fat feeding.	Psychoneuroendocrinology	53			82--93	2015
10	0013-7227	Brenseke2015	Brenseke, B; Bahamonde, J; Talanian, M; Kornfeind, E; Daly, J; Cobb, G; Zhang, J H; Prater, M R; Davis, G C; Good, D J;	Mitigating or exacerbating effects of maternal-fetal programming of female mice through the food choice environment	Endocrinology	156	1		182--192	2015
10	0307-0565	C.C.2015	C.C., Vega; L.A., Reyes-Castro; C.J., Bautista; F., Larrea; P.W., Nathanielsz & E., Zambrano	Exercise in obese female rats has beneficial effects on maternal and male and female offspring metabolism	International Journal of Obesity	39	4		712--719	2015
10	0955-2863	D.2015e	D., Zhou; H., Wang; H., Cui; H., Chen & Y.-X., Pan	Early-life exposure to high-fat diet may predispose rats to gender-specific hepatic fat accumulation by programming Pepck expression	JOURNAL OF NUTRITIONAL BIOCHEMISTRY	26	5		433--440	2015
10	1932-6203	F.2015a	F., Da Silva Cunha; R., Dalle Molle; A.K., Portella; C., Da Silva Benetti; C., Noschang; M.Z., Goldani; P.P., Silveira;	Both food restriction and high-fat diet during gestation induce low birth weight and altered physical activity in adult rat offspring: The similarities in the inequalities" model"	PLoS ONE	10	3		e0118586	2015
10	0899-9007	F.2015b	F., Graus-Nunes; E., Dalla Corte Frantz; W.R., Lannes; M.C., da Silva Menezes; C.A., Mandarim-de-Lacerda; V., Souza-Mello;	Pregestational maternal obesity impairs endocrine pancreas in male F1 and F2 progeny.	Nutrition	31	2		380--387	2015
10		F.2015c	F., Ornellas; V., Souza-Mello; C.A., Mandarim-de-Lacerda & M.B., Aguila	Programming of obesity and comorbidities in the progeny: Lessons from a model of diet-induced obese parents	PLoS ONE	10	4			2015
10	0307-0565	Rodriguez-Gonzalez2015	G.L., Rodriguez-Gonzalez; C.C., Vega; L., Boeck; M., Vazquez; C.J., Bautista; L.A., Reyes-Castro; O., Saldana; D., Lovera; P.W., Nathanielsz; E., Zambrano; Rodriguez-Gonzalez, G L; Vega, C C; Boeck, L; Vazquez, M; Bautista, C J; Reyes-Castro, L A; Saldana, O; Lovera, D; Nathanielsz, P W; Zambrano, E;	Maternal obesity and overnutrition increase oxidative stress in male rat offspring reproductive system and decrease fertility	International Journal of Obesity	39	4		549--556	2015
10	0271-5317	I.2015	I., Bringhenti; F., Ornellas; M.A., Martins; C.A., Mandarim-de-Lacerda; M.B., Aguila;	Early hepatic insult in the offspring of obese maternal mice.	Nutrition research	35	2		136--145	2015
10	1476-7058	M.2015f	M., Hou; Z., Chu; T., Liu; H., Lv; L., Sun; B., Wang; J., Huang & W., Yan	A high-fat maternal diet decreases adiponectin receptor-1 expression in offspring	Journal of maternal feta and neonatal medicinel	28	2		216--221	2015
10		M.2015l	M., Raipuria; H., Bahari & M.J., Morris	Effects of maternal diet and exercise during pregnancy on glucose metabolism in skeletal muscle and fat of weanling rats	PLoS ONE	10	4	Effects of Maternal Diet and Exercise during Pregnancy on Glucose Metabolism in Skeletal Muscle and Fat of Weanling Rats		2015
10	0736-5748	Mendes-da-Silva2015	Mendes-da-Silva, C; Lemes, S F; Baliani, T da S; Versutti, M D; Torsoni, M A;	Increased expression of Hes5 protein in Notch signaling pathway in the hippocampus of mice offspring of dams fed a high-fat diet during pregnancy and suckling	International Journal of Developmental Neuroscience	40			35--42	2015
7	1569-9048	ISI:000348882700001	Song, Ye; Yu, Yang; Wang, Dongjuan; Chai, Shuiqin; Liu, Dan; Xiao, Xiaoqiu; Huang, Ying; Ye, Song; Yang, Yu; DongJuan, Wang; ShuiQin, Chai; Dan, Liu; XiaoQiu, Xiao & Ying, Huang	Maternal high-fat diet feeding during pregnancy and lactation augments lung inflammation and remodeling in the offspring	RESPIRATORY PHYSIOLOGY \& NEUROBIOLOGY	207		February	1--6	2015
10	0955-2863	Umekawa2015	Umekawa, T; Sugiyama, T; QinWen, Du; Murabayashi, N; LingYun, Zhang; Kamimoto, Y; Yoshida, T; Sagawa, N; Ikeda, T; T.,	A maternal mouse diet with moderately high-fat levels does not lead to maternal obesity but causes mesenteric adipose tissue dysfunction in male offspring.	Journal of Nutritional Biochemistry	26	3		259--266	2015
10	1569-9048	Y.2015a	Y., Song; Y., Yu; D., Wang; S., Chai; D., Liu; X., Xiao & Y., Huang	Maternal high-fat diet feeding during pregnancy and lactation augments lung inflammation and remodeling in the offspring	RESPIRATORY PHYSIOLOGY \& NEUROBIOLOGY	207			1--6	2015
			Xiao Yang, Peng Lai, Xiang-Gui Chen, Zhen-Ping Liu, Yuan-Mou Tang, Su Rao, Chun-Juan Wen, Shi-Rong Jiao, Ji Lei	Maternal high-fat diet exposure leads to insulin resistance and impacts myogenic and adipogenicgene expression in offspring rats	European journal of lipid science			April		2015
